# Supplementary material for: Alternative PCR-Based Approaches for Generation of Komagataella phaffii Strains
Source: Microorganisms. 2023 Sep 12;11(9):2297. doi: 10.3390/microorganisms11092297 (PMC10536657; doi:10.3390/microorganisms11092297)
Supplement: Supplementary file 1 [file microorganisms-11-02297-s001.zip]

Archive with 7 entries (7 files):
- Supplementary 1. Construction of plasmids.pdf
- Supplementary 2. Quantitative analysis or reporter ACP activity of K. phaffii Z1-ACP-X-33 and KZ2-ACP-X-33 strain.xlsx
- Supplementary 3. Real-time PCR analysis of Neo2-15 expression cassettes copy numbers in K. phaffii strains.xlsx
- Supplementary 4. Analysis of K. phaffii transformation using PCR and split-marker approach.pdf
- Supplementary 5. Densitometric analysis of Neo-2.15 synthesis of K. phaffii N(1-3)-GS115 and SN2-X33 strains.xlsx
- Supplementary 6. Potential loop-out recombination scenarios in different K. phaffii strains.pdf
- Supplementary 7. The analysis of the stability of the strains with 1-3 copies of Neo-2.15.pdf
