# Supplementary material for: Alternative PCR-Based Approaches for Generation of Komagataella phaffii Strains
Source: Microorganisms. 2023 Sep 12;11(9):2297. doi: 10.3390/microorganisms11092297 (PMC10536657; doi:10.3390/microorganisms11092297)
Supplement: Supplementary file 1 [file microorganisms-11-02297-s001.zip › Supplementary 2. Quantitative analysis or reporter ACP activity of K. phaffii Z1-ACP-X-33 and KZ2-ACP-X-33 strain.xlsx]

## Sheet: Лист1
Supplementary 2. Quantitative analysis or reporter ACP activity of K. phaffii Z1-ACP-X-33 (single copy control) and KZ2-ACP-X-33 (two copies) strain.
Control strain Z1-ACP-X-33 (PAOX1-PHO5 ZeoR) with one copy of PHO5 reporter gene
Replica culture	Measurement	Culture density (OD600, x10 times dilution)	Mean for 2 measurents	ACP activity (OD410 x40 times dilution)	Mean for 2 measurents	Specific ACP activity (OD410/OD600)	Mean specific ACP activity	Standard deviation (SD)
1	1	0.769	0.755	0.711	0.7215	3.82252	3.80483	0.0774721
	2	0.741		0.732
2	1	0.758	0.744	0.718	0.7295	3.92204
	2	0.73		0.741
3	1	0.783	0.777	0.723	0.73	3.75804
	2	0.771		0.737
4	1	0.765	0.7695	0.722	0.715	3.7167
	2	0.774		0.708
Strain KZ2-ACP-X-33 (2xPAOX1-PHO5 ZeoR KanR) with two copies of PHO5 reporter gene
Replica culture	Measurement	Culture density (OD600, x10 times dilution)	Mean for 2 measurents	ACP activity (OD410 x40 times dilution)	Mean for 2 measurents	Specific ACP activity (OD410/OD600)
1	1	0.725	0.719	1.312	1.3075	7.27399	6.98447	0.235483
	2	0.713		1.303
2	1	0.763	0.7665	1.289	1.2805	6.68232
	2	0.77		1.272
3	1	0.733	0.7355	1.304	1.3135	7.14344
	2	0.738		1.323
4	1	0.759	0.7505	1.279	1.283	6.83811
	2	0.742		1.287
