# Supplementary material for: Alternative PCR-Based Approaches for Generation of Komagataella phaffii Strains
Source: Microorganisms. 2023 Sep 12;11(9):2297. doi: 10.3390/microorganisms11092297 (PMC10536657; doi:10.3390/microorganisms11092297)
Supplement: Supplementary file 1 [file microorganisms-11-02297-s001.zip › Supplementary 3. Real-time PCR analysis of Neo2-15 expression cassettes copy numbers in K. phaffii strains.xlsx]

## Sheet: Лист1
Supplementary 3. Real-time PCR analysis of Neo2-15 expression cassetes copy numbers in K. phaffii strains
Analysys of copy number in N3-GS115 strain
	Replicas	Reference Act1 gene Ct	Neo2/15 gene Ct	dCt	ddCt	2^-ddCt	Average 2^-ddCt	Respected copy number
Single copy control strain	1	18.2448	17.7699	-0.474895	-0.0324002	1.02271	1.00538	1
	2	18.1909	17.5223	-0.668541	-0.226046	1.16962
	3	17.9368	17.6581	-0.278726	0.163769	0.89269
	4	18.0439	17.6961	-0.347818	0.0946766	0.936482
Three copies N3-GS115 strain	1	17.8568	15.6038	-2.25303	-1.81053	3.50771	3.19408	3
	2	17.6812	15.5985	-2.08277	-1.64027	3.11725
	3	17.7556	15.2475	-2.5081	-2.0656	4.18608
	4	17.5129	16.0956	-1.41724	-0.974746	1.9653
			Average dCt control	-0.442495
Analysys of copy number in transformants obtained using PCR and split-marker based approaches
	Replicas	Reference Act1 gene Ct	Neo2/15 gene Ct	dCt	ddCt	2^-ddCt	Average 2^-ddCt	Respected copy number
Single copy control strain	1	18.4167	17.4582	-0.958539	-0.207649	1.1548	1.01038	1
	2	18.3231	17.7798	-0.543242	0.207649	0.865947
Transformant 1	1	18.2362	16.2363	-1.99992	-1.24903	2.37682	1.95974	2
	2	18.116	16.7397	-1.37632	-0.625425	1.54267
Transformant 2	1	18.5271	16.8229	-1.70413	-0.953237	1.93621	2.13907	2
	2	18.7785	16.7999	-1.97859	-1.2277	2.34193
Transformant 3	1	18.2992	16.8195	-1.47971	-0.728819	1.65728	1.90212	2
	2	18.4342	16.581	-1.85318	-1.10229	2.14695
Transformant 4	1	18.1617	15.9616	-2.20004	-1.44915	2.73047	3.0859	3
	2	17.9708	15.4369	-2.53386	-1.78297	3.44133
Transformant 5	1	18.2091	16.1986	-2.01046	-1.25957	2.39424	2.10917	2
	2	17.9838	16.3657	-1.61807	-0.867179	1.82409
			Average dCt control	-0.750891
