# Supplementary material for: Alternative PCR-Based Approaches for Generation of Komagataella phaffii Strains
Source: Microorganisms. 2023 Sep 12;11(9):2297. doi: 10.3390/microorganisms11092297 (PMC10536657; doi:10.3390/microorganisms11092297)
Supplement: Supplementary file 1 [file microorganisms-11-02297-s001.zip › Supplementary 5. Densitometric analysis of Neo-2.15 synthesis of K. phaffii N(1-3)-GS115 and SN2-X33 strains.xlsx]

## Sheet: Figure 4b (N(1-3)-GS115)
Supplementary 5. Densitometric analysis of Neo-2.15 synthesis of K. phaffii N(1-3)-GS115 and SN2-X33 strains
Quantification of gel bands density and estimation of the amount of protein in samples was performed using ImageJ (the example of protein band quantification analysis: https://www.youtube.com/watch?v=JlR5v-DsTds).
1) The density of each lane was measured thrice (M1-M3 columns).
2) The average density value for each replica was calculated (Av1 column).
3) The average density value for each strain was calculated (Av2 column).
4) The obtained values were used for the calculation of the difference in the amount of synthesized protein. The level of protein synthesis in a single-copy strain N1-GS115 was used as a control.
Strain	Strain genotype	Replicas	M1	M2	M3	Av1	Av2	Amount of syntesized protein	Neo-2/15 copy number
N1-GS115	PAOX1-Neo2/15 HIS4	1	3908.52	3731.1	4057.76	3899.13	3894.98	1	1		Due to similar density values in samples N2-GS115 and N3-GS115 Mann-Whitney criterion was calculated to prove that two samples are not equal.
		2	3472.05	3072.62	4797.54	3780.74
		3	4073.05	3372.08	4570.05	4005.06
N2-GS115	2xPAOX1-Neo2/15 HIS4 ZeoR	1	7524.1	8130.9	8194.2	7949.73	7547.19	1.93767	2		Mann-Whitney U test was performed using https://www.socscistatistics.com/tests/mannwhitney/default2.aspx
		2	7302.17	8285.68	8184.73	7924.19
		3	7149.33	6547.49	6606.07	6767.63
N3-GS115	3xPAOX1-Neo2/15 HIS4 ZeoR KanR	1	10358.5	9454.35	9052.6	9621.83	8787.85	2.2562	3		Mann-Whitney Uemp			10
		2	8262.11	9068.52	8270.29	8533.64					Mann-Whitney Ut (α=0.01)			11
		3	7917.18	8834.35	7872.7	8208.08
											Since Uemp≤Ut, the H1 is accepted: Neo-2/15 synthesis in two analyzed strains is not equal.
M1-M3 - measurments of the replicas;
Av1 - average density value for each replica.
Av2 - average density value for each strain.

## Sheet: Figure 7 (N1-GS115 and SN2-X33)
Supplementary 5. Densitometric analysis of Neo-2.15 synthesis of K. phaffii N(1-3)-GS115 and SN2-X33 strains
Quantification of gel bands density and estimation of the amount of protein in samples was performed using ImageJ (the example of protein band quantification analysis: https://www.youtube.com/watch?v=JlR5v-DsTds).
1) The density of each lane was measured thrice (M1-M3 columns).
2) The average density value for each replica was calculated (Av1 column).
3) The average density value for each strain was calculated (Av2 column).
4) The obtained values were used for the calculation of the difference in the amount of synthesized protein. The level of protein synthesis in a single-copy strain N1-GS115 was used as a control.
Strain	Strain genotype	Replicate	M1	M2	M3	Av1	Av2	Amount of syntesized protein	Neo-2/15 copy number
N1-GS115	PAOX1-Neo2/15 HIS4	1	3806.69	3681.98	3831.69	3773.45	4659.66	1	1
		2	5538.05	5298.52	5477.64	5438.07
		3	5210.71	4457.69	4633.98	4767.46
SN2-X33	aox1::PAOX1-Neo2/15-ZeoR-PAOX1-Neo2/15	1	21874.1	18398.8	19758.2	20010.4	19920.1	4.27502	2
		2	22258.8	21039.2	21521.6	21606.5
		3	18203.9	17784.5	18442.1	18143.5
M1-M3 - measurments of the replicas;
Av1 - average density value for each replica.
Av2 - average density value for each strain.
